# Supplementary material for: Local scale processes drive long‐term change in biodiversity of sandy beach ecosystems
Source: Ecol Evol. 2017 May 25;7(13):4822–34. doi: 10.1002/ece3.3064 (PMC5496535; doi:10.1002/ece3.3064)
Supplement: Supplementary file 1 [file ECE3-7-4822-s001.xlsx]

## Sheet: Table S1
Table S1. Cumulative macroinvertebrate species list for the 1970s (red) and 2009-11 (black) surveys. Study beaches listed left to right are arranged geographically from north to south, respectively. An "X" indicates that the species was present in at least one survey and was included in species richness counts. A "0" indicates that the species was present in at least one survey but was not includ…
Taxa	Cayucos		Morro Bay		Oceano Dunes		Coal Oil Point		North Carpinteria		Hollywood		Arnold Rd.		Westward		Dume Cove		Torrance		Crystal Cove		Scripps		Ocean Beach
	1970s	09-11	1970s	09-11	1970s	09-11	1970s	09-11	1970s	09-11	1970s	09-11	1970s	09-11	1970s	09-11	1970s	09-11	1970s	09-11	1970s	09-11	1970s	09-11	1970s	09-11
ARTHROPODA - 61 spp
CRUSTACEA - 29 spp
MYSIDACEA - 4 spp
Acanthomysis californica		X
Archaeomysis grebnitzkii	X	X	X	X	X	X					X	X	X	X		X								X
Archaeomysis maculata										X			X	X		X		X						X
Metamysidopsis elongata									X
AMPHIPODA - 15 spp
Megalorchestia benedicti §	X	X	X	X			X		X	X		X	X	X			X	X			X	X		X
Megalorchestia californiana §	X	X	X	X		X	X				X		X				X	X			X	X
Megalorchestia columbiana §	X	X	X				X				X		X				X	X
Megalorchestia corniculata §	X						X	X	X	X				X							X	X	X	X	X
Megalorchestia minor §	X		X			X			X		X	X	X	X				X		X
Megalorchestia pugettensis §						X
Americhelidium sp.	X		X	X	X	X	X	X	X	X	X	X	X	X		X						X
Eohaustorius sawyeri	X	X		X	X		X	X	X	X				X
Eohaustorius washingtonianus	X	X	X	X	X	X	X	X	X					X			X				X	X	X	X	X	X
Gibberosus devaneyi																							X	X
Gibberosus myersi														X
Harpiniopsis spp.											X		X
Heterophoxus spp.							X
Mandibulophoxus gilesi		X									X			X		X						X
Paraphoxus sp.	X	X					X	X						X								X	X	X	X	X
ISOPODA - 5 spp
Alloniscus perconvexus §		X				X			X			X		X				X				X
Tylos punctatus §											X			X			X	X			X	X	X	X	X
Ancinus granulatus							X
Excirolana sp.	X	X	X	X		X	X	X	X	X		X	X	X	X		X		X	X	X		X	X
Gnorimosphaeroma noblei		X						X										X				X			X	X
DECAPODA - 5 spp
Blepharipoda occidentalis	X	X									X		X	X		X	X		X				X	X
Lissocrangon stylirostris	X
Emerita analoga	X	X	X	X	X	X	X	X	X	X	X	X	X	X	X	X	X	X	X	X	X	X	X	X	X	X
Isocheles pilosus		X
Lepidopa californica		X		X			X	X	X	X				X	X								X	X	X	X
ARACHNIDA - 1 spp
Neomolgus littoralis §																		X
INSECTA - 31 spp
COLEOPTERA - 25 spp
Aleochara arenaria †									X
Aleochara sulciollis †	X	X							X	X														X
Bledius fenyesi †								X	X	X				X								X		X
Bledius montratus †	X	X	X	X
Bledius ornatus †							X
Cafius canescens †	X	X	X				X		X	X	X			X					X					X
Cafius lithocharinus †							X				X													X	X
Cafius luteipennis †									X															X
Cafius seminitens †		X								X
*Cafius spp. larvae/eggs †	0							X										X
Pontamalota opaca †														X				X
Pontomalota californica †	X	X				X
Tarphiota fucicola †		X								X														X
Tarphiota geniculata †		X												X										X
Thinopinus pictus §	X	X	X				X		X	X
*Staphylinidae larva/pupa †	0		0				0						X										X		0
Akephorus marinus §		X				X							X	X
Cercyon sp. †		X		X			X	X	X	X	X		X									X	X	X		X
Euspilotus scissus †		X				X
Hypocaccus gaudens †	X	X	X																			X	X	X
Neopachylopus aeneipunctatus †																								X
Neopachylopus sulcifrons †										X
*Neopachylopus sp. †			X				X											X
Coelus ciliatus §													X
Epantius obscurus †																								X
Phalaria rotunda †		X								X	X		X	X				X				X		X
Emphyastes fucicola §		X																X					X	X	X	X
*Unknown beetle larva †														0			X								0
*Unidentified Coleoptera †															X		X				X
DIPTERA - 7 spp
Coelopa vanduzeei †		X	X	X			X	X	X	X														X	X	X
Dolichipodidae †	X						X
Empididae †										X				X										X		X
Fucellia sp. †	X	X	X			X	X	X	X	X	X	X							X			X		X	X	X
Hydrophorus spp. †	X		X
Thoracochaeta johnsoni †		X	X	X					X							X								X		X
Sphaeroceridae †	X
*Unidentified Cyclorrhapha †	0		0		X		0		0		0		X						0				X		0
*Unknown diptera †							0								X
MOLLUSCA - 4 spp
Callianax biplicata	X	X	X				X		X														X		X
Donax gouldii									X	X	X		X	X						X			X	X	X	X
Siliqua spp.	X	X	X		X
Tivela stultorum	X	X	X	X					X	X			X	X									X	X
NEMERTEA - 5 spp
Amphiporus sp.							X																X
Cerebratulus californiensis	X	X	X																				X		X
Paranemertes californica	X	X	X	X			X	X	X	X			X	X							X	X	X	X		X
Paranemertes peregrina							X
Zygeupolia rubens	X						X		X				X										X		X
*Unidentified nemertea		X	X	X				X		X		X		X							X			X		X
ANNELIDA - 36 spp
POLYCHAETE - 36 spp
Arabella iricolor complex							X	X										X				X
Arenicola brasiliensis								X																		X
Paraonella platybranchia		X		X		X			X					X							X	X		X		X
Amastigos acutus								X	X	X
Decamastus sp.																								X
Heteromastus sp.		X						X
Notomastus sp.							X	X																X
Notomastus sp. D																						X
*Unidentified Capitellidae							0																X	0
Maldanidae																							X
Cirriformia sp.							X	X														X
Timarete luxuriosa							X
Typosyllis sp.								X
Eteone dilatae	X	X	X	X		X	X	X	X
Eteone pacifica							X
Thoracophelia dillonensis	X	X	X	X			X	X	X	X								X					X	X	X
Thoracophelia mucronata	X	X	X	X		X	X	X	X								X				X		X	X	X	X
Glycera macrobranchia	X	X		X
Hemipodia sp.	X		X	X	X		X	X	X	X	X	X	X	X	X	X	X	X	X	X	X	X	X	X	X	X
Hesionella mccullochae							X
Magelona pitelkai	X	X		X			X																X	X
Nephtys caecoides		X		X																				X
Nephtys californiensis	X	X	X	X	X	X	X	X	X	X	X		X	X	X	X	X	X	X	X	X	X	X	X	X	X
Mooreonuphis stigmatis																							X
Onuphis sp. E														X									X	X
Orbinia johnsoni	X	X					X																	X
Leitoscoloplos pugettensis	X	X	X	X
Scoloplos armiger complex					X		X	X	X	X												X	X	X
Scoloplos acmeceps					X		X																X
*Orbiniidae	0				0		0					X											0		X	X
Pisione sp.														X
Dispio uncinata	X	X	X	X			X	X						X						X			X	X	X	X
Pygospio californica	X	X	X	X		X	X	X	X	X														X
Scolelepis bullibranchia	X	X	X	X			X	X	X	X	X	X	X	X	X	X		X	X	X	X	X	X	X	X	X
Scolelepis squamata complex							X	X						X				X			X	X	X	X		X
Scolelepis sp. B							X
Scoletoma sp.	X	X	X	X	X		X	X	X	X				X			X	X			X	X	X	X	X
Saccocirrus sp.																X
OTHER - 2 spp
Unknown Oligochaeta		X		X						X			X	X		X
Unknown Nematoda													X
